# Supplementary material for: The wild species genome ancestry of domestic chickens
Source: BMC Biol. 2020 Feb 12;18:13. doi: 10.1186/s12915-020-0738-1 (PMC7014787; doi:10.1186/s12915-020-0738-1)
Supplement: Supplementary file 1 — Additional file 1: Table S1: Sampling, mapping and variants statistics. HomAA and HetRA are the proportion of homozygous and heterozygous SNPs to the reference (Galgal5.0), respectively. [file 12915_2020_738_MOESM1_ESM.xlsx]

## Sheet: Sheet1
Sample Name	Species Name	Geographic Distribution (Location of collection)	Mapped Rate (%)	Properly paired rate (%)	HomAA (%)	HetRA (%)	Total SNPs (HomAA + HetRA)
HA1A12A	Gallus gallus domesticus	Ethiopia (Horro)	99.75	96.88	49.78	50.22	5496987
HA1B25B	Gallus gallus domesticus	Ethiopia (Horro)	99.76	96.43	43.95	56.05	5715229
HA2A10B	Gallus gallus domesticus	Ethiopia (Horro)	99.74	95.07	44.74	55.26	5702301
HA2A25B	Gallus gallus domesticus	Ethiopia (Horro)	99.71	95.28	42.42	57.58	5772262
HB1A16A	Gallus gallus domesticus	Ethiopia (Horro)	99.74	95.98	42.13	57.87	5818311
HB1B21B	Gallus gallus domesticus	Ethiopia (Horro)	99.74	96.28	42.75	57.25	5779878
JA1A17A	Gallus gallus domesticus	Ethiopia (Jarso)	99.75	96.23	46.25	53.75	5611611
JA2A10B	Gallus gallus domesticus	Ethiopia (Jarso)	99.75	95.99	47.24	52.76	5577330
JB1A25B	Gallus gallus domesticus	Ethiopia (Jarso)	99.76	96.21	52.97	47.03	5345839
JB1B16A	Gallus gallus domesticus	Ethiopia (Jarso)	99.75	96.18	42.44	57.56	5764815
JB2A04B	Gallus gallus domesticus	Ethiopia (Jarso)	99.4	95.97	55.19	44.81	5303913
SaudiArabia1	Gallus gallus domesticus	SaudiArabia (Al Hasa District)	99.53	93.43	51.31	48.69	5254695
SaudiArabia2	Gallus gallus domesticus	SaudiArabia (Al Hasa District)	99.45	93.74	41.01	58.99	5685951
SaudiArabia3	Gallus gallus domesticus	SaudiArabia (Al Hasa District)	99.07	94.8	44.38	55.62	5391149
SaudiArabia4	Gallus gallus domesticus	SaudiArabia (Al Hasa District)	99.45	95.83	24.23	75.77	6540870
SaudiArabia5	Gallus gallus domesticus	SaudiArabia (Al Hasa District)	99.16	93.96	41.35	58.65	5562922
SriLanka1	Gallus gallus domesticus	SriLanka (Puttalam)	99.14	94.21	36.75	63.25	6083602
SriLanka10	Gallus gallus domesticus	SriLanka (Puttalam)	99.1	94.6	37.4	62.6	6061984
SriLanka12	Gallus gallus domesticus	SriLanka (Puttalam)	99.21	93.83	35.27	64.73	6175086
SriLanka13	Gallus gallus domesticus	SriLanka (Puttalam)	99.15	93.42	37.41	62.59	6056414
SriLanka15	Gallus gallus domesticus	SriLanka (Puttalam)	99.16	93.1	36.98	63.02	6105444
SriLanka16	Gallus gallus domesticus	SriLanka (Puttalam)	99.12	94.37	36.27	63.73	6159000
SriLanka2	Gallus gallus domesticus	SriLanka (Puttalam)	99.04	94.38	35.84	64.16	6106133
SriLanka3	Gallus gallus domesticus	SriLanka (Puttalam)	99.21	94.58	36.76	63.24	6084710
SriLanka4	Gallus gallus domesticus	SriLanka (Puttalam)	98.98	94.51	35.08	64.92	6196012
SriLanka5	Gallus gallus domesticus	SriLanka (Puttalam)	99.23	94.38	35.81	64.19	6155422
SriLanka9	Gallus gallus domesticus	SriLanka (Puttalam)	99.2	94.27	34.83	65.17	6163149
Langshan1	Gallus gallus domesticus	Langshan, China (Collected in UK)	99.79	98.99	64.19	35.81	4183574
Langshan2	Gallus gallus domesticus	Langshan, China (Collected in UK)	99.89	99.07	62.76	37.24	4219311
Langshan3	Gallus gallus domesticus	Langshan, China (Collected in UK)	99.84	98.73	67.7	32.3	4052704
Langshan4	Gallus gallus domesticus	Langshan, China (Collected in UK)	99.87	98.3	59.37	40.63	4770695
Langshan5	Gallus gallus domesticus	Langshan, China (Collected in UK)	99.89	99.06	61.98	38.02	4090606
Langshan6	Gallus gallus domesticus	Langshan, China (Collected in UK)	99.86	99.03	61.29	38.71	4226957
Langshan7	Gallus gallus domesticus	Langshan, China (Collected in UK)	99.85	97.49	63.9	36.1	4499626
Langshan8	Gallus gallus domesticus	Langshan, China (Collected in UK)	99.87	98.29	62.04	37.96	4280925
Sumatera738	Gallus gallus domesticus	Indonesia (Sumatra)	99.14	98.04	50.58	49.42	4556806
Sumatera741	Gallus gallus domesticus	Indonesia (Sumatra)	99.12	97.52	57.44	42.56	4508322
Sumatera744	Gallus gallus domesticus	Indonesia (Sumatra)	99.1	97.99	58.61	41.39	4450663
Sumatera757	Gallus gallus domesticus	Indonesia (Sumatra)	99.1	97.26	51.82	48.18	4659515
Sumatera94	Gallus gallus domesticus	Indonesia (Sumatra)	99.05	97.13	55.83	44.17	4193805
KeduHitam761	Gallus gallus domesticus	Indonesia (Central Java)	99.62	98.56	43.22	56.78	5458556
KeduHitam763	Gallus gallus domesticus	Indonesia (Central Java)	99.59	98.48	42.22	57.78	5551599
KeduHitam766	Gallus gallus domesticus	Indonesia (Central Java)	99.63	98.61	53.71	46.29	5205120
KeduHitam767	Gallus gallus domesticus	Indonesia (Central Java)	99.56	98.29	40.28	59.72	5745786
KeduHitam778	Gallus gallus domesticus	Indonesia (Central Java)	98.94	97.66	54.11	45.89	4996704
KeduHitam779	Gallus gallus domesticus	Indonesia (Central Java)	99.3	97.61	44.14	55.86	5324021
KeduHitam780	Gallus gallus domesticus	Indonesia (Central Java)	99.5	97.92	45.98	54.02	5424436
KeduHitam781	Gallus gallus domesticus	Indonesia (Central Java)	99.06	98	56.45	43.55	5035441
KeduHitam783	Gallus gallus domesticus	Indonesia (Central Java)	99.05	97.81	46.95	53.05	5126861
KeduHitam784	Gallus gallus domesticus	Indonesia (Central Java)	99.52	98.35	44.98	55.02	5238868
Mechelse-koekoek	Gallus gallus domesticus	Belgium (Private Collection)	96.9	91.9	55.47	44.53	5206378
Mechelse-styrian	Gallus gallus domesticus	Belgium (Private Collection)	97	92.89	34.66	65.34	6163592
Poulet-de-Bresse	Gallus gallus domesticus	Belgium (Private Collection)	97.63	93.32	47.83	52.17	5554109
RedJunglefowl1	Gallus gallus (Red junglefowl)	Southeast Asia	98.69	93.85	38.55	61.45	6090522
RedJunglefowl2	Gallus gallus (Red junglefowl)	Southeast Asia	99.53	96.65	38.48	61.52	6322049
RedJunglefowl3	Gallus gallus (Red junglefowl)	Southeast Asia	99.52	95.25	37.1	62.9	6721117
RedJunglefowl4	Gallus gallus (Red junglefowl)	Southeast Asia	99.51	96.66	43.85	56.15	6432497
RedJunglefowl5	Gallus gallus (Red junglefowl)	Southeast Asia	99.32	96	34.17	65.83	7055675
RedJungleFowlKoen	Gallus gallus (Red junglefowl)	South/SoutheastAsia-Privatecollection	95.66	92.14	33.62	66.38	6790156
Bankiva650	Gallus gallus bankiva (Javan red junglefowl)	Indonesia	98.85	97.46	60.09	39.91	6880685
Bankiva759	Gallus gallus bankiva (Javan red junglefowl)	Indonesia	98.98	97.57	59.49	40.51	6890215
Bankiva760	Gallus gallus bankiva (Javan red junglefowl)	Indonesia	98.87	97.16	60.1	39.9	6811363
Sonneratii1k	Gallus sonneratii (Grey junglefowl)	Indian subcontinent (Private collection in Belgum)	99.69	95.4	77.76	22.24	10050824
Sonneratii2k	Gallus sonneratii (Grey junglefowl)	Indian subcontinent (Private collection in Belgum)	99.61	88.02	75.64	24.36	10115589
Sonneratii3k	Gallus sonneratii (Grey junglefowl)	Indian subcontinent (Private collection in Belgum)	99.69	95.4	84.74	15.26	9432160
Lafayetii1k	Gallus lafayetti (Ceylon junglefowl)	Sri Lanka (Private collection in Belgum)	99.61	90.84	79.78	20.22	10637322
Lafayetii2k	Gallus lafayetti (Ceylon junglefowl)	Sri Lanka (Private collection in Belgum)	99.66	93.6	79.84	20.16	10619033
Lafayetii3k	Gallus lafayetti (Ceylon junglefowl)	Sri Lanka (Private collection in Belgum)	99.67	95.1	85.73	14.27	10267990
Lafayetiisr1	Gallus lafayetti (Ceylon junglefowl)	Sri Lanka (Private collection in Belgum)	98.93	92.66	74.06	25.94	11126055
Lafayetiisr2	Gallus lafayetti (Ceylon junglefowl)	Sri Lanka	99.05	91.09	74.69	25.31	11091506
Lafayetiisr3	Gallus lafayetti (Ceylon junglefowl)	Sri Lanka	98.88	91.5	72.73	27.27	11216350
Lafayetiisr4	Gallus lafayetti (Ceylon junglefowl)	Sri Lanka	98.98	92.83	72.7	27.3	11215158
Lafayetiisr5	Gallus lafayetti (Ceylon junglefowl)	Sri Lanka	98.75	89.28	72.53	27.47	11218503
Varius1k	Gallus varius (Green junglefowl)	Indonesia ((Private collection in Belgum)	99.52	85.65	87.94	12.06	12019627
Varius2k	Gallus varius (Green junglefowl)	Indonesia ((Private collection in Belgum)	99.54	90.03	88.04	11.96	12004164
Varius3k	Gallus varius (Green junglefowl)	Indonesia ((Private collection in Belgum)	99.61	94.6	86.74	13.26	11958988
VariusJava18	Gallus varius (Green junglefowl)	Indonesia	98.54	96.26	90.56	9.44	10591696
VariusJava19	Gallus varius (Green junglefowl)	Indonesia	98.47	96.51	82.54	17.46	11112951
VariusMandura702	Gallus varius (Green junglefowl)	Indonesia	98.56	95.01	92.29	7.71	11077799
VariusMandura703	Gallus varius (Green junglefowl)	Indonesia	98.83	94.31	88	12	11590408
VariusMandura704	Gallus varius (Green junglefowl)	Indonesia	98.77	94.76	91.51	8.49	10841620
VariusMandura706	Gallus varius (Green junglefowl)	Indonesia	98.71	93.73	89.48	10.52	11414585
VariusMandura710	Gallus varius (Green junglefowl)	Indonesia	98.76	95.26	90.96	9.04	10429506
VariusMandura714	Gallus varius (Green junglefowl)	Indonesia	98.8	94.82	92.26	7.74	10620997
VariusMandura715	Gallus varius (Green junglefowl)	Indonesia	98.69	95.02	90.07	9.93	11322992
PheasantsFemale	Phasianus colchicus	Collected in UK	91.95	81.69	96.01	3.99	53278629
PheasantsMale	Phasianus colchicus	Collected in UK	93	83.47	94.19	5.81	56157598
